# Supplementary material for: Large Language Model Symptom Identification From Clinical Text: Multicenter Study
Source: J Med Internet Res. 2025 Jul 31;27:e72984. doi: 10.2196/72984 (PMC12313083; doi:10.2196/72984)
Supplement: Multimedia Appendix 1 [file jmir-v27-e72984-s001.xlsx]

## Sheet: Legend
Multimedia Appendix 1. Kappa agreement scores are shown for chart reviewers at Boston Childrens Hospital (BCH) and Indiana Health Information Exchange (IHIE) For BCH, a third reviewer (Alon Geva) was available for measurement. IHIE includes two reviewers.
Large Language Model Symptom Identification from Clinical Text: A Multi-Center Study
Andrew J McMurry PhD1,2, Dylan Phelan MS1, Brian E Dixon PhD, MPA3,4, Alon Geva MD, MPH1,5, Daniel Gottlieb MPA1,6, James R Jones MPhil1, Michael Terry BS1, David Taylor BS4, Hannah Grace Callaway MS4, Sneha Manoharan MS4, Timothy Miller PhD1,2, Karen L Olson PhD1,2, Kenneth D Mandl MD MPH1,2*
1 Computational Health Informatics Program, Boston Children's Hospital, Boston, MA, USA
2 Department of Pediatrics, Harvard Medical School, Boston, MA, USA
3 Department of Health Policy and Management, Fairbanks School of Public Health, Indiana University, Indianapolis, IN, USA
4 Center for Biomedical Informatics, Regenstrief Institute, Indianapolis, IN, USA
5 Department of Anaesthesia, Harvard Medical School, Boston, MA, USA
6 Department of Biomedical Informatics, Harvard Medical School, Boston, MA, USA
*Corresponding author email: Kenneth_Mandl@harvard.edu (KDM)
SHEET	DESCRIPTION
Chart Reviewer Agreement	Cohen's kappa agreement scores are shown for chart reviewers at Boston Childrens Hospital (BCH) and Indiana Health Information Exchange (IHIE) For BCH, a third reviewer (Alon Geva) was available for measurement. IHIE includes two reviewers.

## Sheet: Chart Reviewer Agreement
BCH reviewer agreement on 27 ED notes (Amy Zipursky and Alon Geva)
Symptom	Kappa	TP	FN	TN	FP
All Symptoms	0.986	40	0	256	1
Congestion or runny nose	1	4	0	23	0
Cough	1	3	0	24	0
Diarrhea	1	1	0	26	0
Dyspnea	0.836	3	0	23	1
Fatigue	1	3	0	24	0
Fever or chills	1	6	0	21	0
Headache	1	5	0	22	0
Loss of taste or smell	1	3	0	24	0
Muscle or body aches	1	1	0	26	0
Nausea or vomiting	1	6	0	21	0
Sore throat	1	5	0	22	0
BCH reviewer agreement on 27 ED notes (Andy McMurry and Alon Geva)
Symptom	Kappa	TP	FN	TN	FP
All Symptoms	0.98	61	0	234	2
Congestion or runny nose	0.886	5	0	21	1
Cough	1	7	0	20	0
Diarrhea	1	4	0	23	0
Dyspnea	1	5	0	22	0
Fatigue	0.899	6	0	20	1
Fever or chills	1	11	0	16	0
Headache	1	7	0	20	0
Loss of taste or smell	1	1	0	26	0
Muscle or body aches	1	3	0	24	0
Nausea or vomiting	1	8	0	19	0
Sore throat	1	4	0	23	0
IHIE reviewer agreement on 50 ED notes (Hannah Grace and Sneha Manoharan)
Symptom	Kappa	TP	FN	TN	FP
All Symptoms	0.93	137	8	398	7
Congestion or runny nose	0.864	8	1	40	1
Cough	1	29	0	21	0
Diarrhea	0.852	7	2	41	0
Dyspnea	0.959	20	0	29	1
Fatigue	1	8	0	42	0
Fever or chills	0.919	22	1	26	1
Headache	1	8	0	42	0
Loss of taste or smell	0.847	3	0	46	1
Muscle or body aches	0.896	12	1	36	1
Nausea or vomiting	0.905	14	2	34	0
Sore throat	0.765	6	1	41	2
