# Supplementary material for: Large Language Model Symptom Identification From Clinical Text: Multicenter Study
Source: J Med Internet Res. 2025 Jul 31;27:e72984. doi: 10.2196/72984 (PMC12313083; doi:10.2196/72984)
Supplement: Multimedia Appendix 2 [file jmir-v27-e72984-s002.xlsx]

## Sheet: Legend
Multimedia Appendix 2. ICD-10 codes used to identify 11 infectious respiratory disease symptoms.
Large Language Model Symptom Identification from Clinical Text: A Multi-Center Study
Andrew J McMurry PhD1,2, Dylan Phelan MS1, Brian E Dixon PhD, MPA3,4, Alon Geva MD, MPH1,5, Daniel Gottlieb MPA1,6, James R Jones MPhil1, Michael Terry BS1, David Taylor BS4, Hannah Grace Callaway MS4, Sneha Manoharan MS4, Timothy Miller PhD1,2, Karen L Olson PhD1,2, Kenneth D Mandl MD MPH1,2*
1 Computational Health Informatics Program, Boston Children's Hospital, Boston, MA, USA
2 Department of Pediatrics, Harvard Medical School, Boston, MA, USA
3 Department of Health Policy and Management, Fairbanks School of Public Health, Indiana University, Indianapolis, IN, USA
4 Center for Biomedical Informatics, Regenstrief Institute, Indianapolis, IN, USA
5 Department of Anaesthesia, Harvard Medical School, Boston, MA, USA
6 Department of Biomedical Informatics, Harvard Medical School, Boston, MA, USA
*Corresponding author email: Kenneth_Mandl@harvard.edu (KDM)
SHEET	DESCRIPTION
Chart Reviewer Agreement	ICD-10 codes used to identify positive instances of our 11 infectious respiratory disease symptoms: Cough, Diarrhea, Fatigue, Fever or chills, Headache, Muscle or body aches, Nausea or vomiting, Loss of taste or smell, Dyspnea, Sore throat

## Sheet: Symptom ICD-10 Codes
Symptom	ICD-10
Congestion or runny nose	R09.81
Cough	R04.2
Cough	R05
Cough	R05.1
Cough	R05.9
Diarrhea	R19.7
Fatigue	R53
Fatigue	R53.1
Fatigue	R53.8
Fatigue	R53.81
Fatigue	R53.83
Fever or chills	R50
Fever or chills	R50.0
Fever or chills	R50.8
Fever or chills	R50.81
Fever or chills	R50.9
Fever or chills	R68.83
Headache	R51
Headache	R51.9
Muscle or body aches	M79.1
Muscle or body aches	M79.10
Muscle or body aches	M79.11
Muscle or body aches	M79.12
Muscle or body aches	M79.18
Nausea or vomiting	R11
Nausea or vomiting	R11.0
Nausea or vomiting	R11.1
Nausea or vomiting	R11.10
Nausea or vomiting	R11.11
Nausea or vomiting	R11.2
Loss of taste or smell	R43.0
Dyspnea	R06
Dyspnea	R06.0
Dyspnea	R06.01
Dyspnea	R06.00
Dyspnea	R06.02
Dyspnea	R06.03
Dyspnea	R06.09
Sore throat	R07
Sore throat	R07.0
