# Supplementary material for: Large Language Model Symptom Identification From Clinical Text: Multicenter Study
Source: J Med Internet Res. 2025 Jul 31;27:e72984. doi: 10.2196/72984 (PMC12313083; doi:10.2196/72984)
Supplement: Multimedia Appendix 4 [file jmir-v27-e72984-s004.xlsx]

## Sheet: Legend
Multimedia Appendix 4. Patient demographics across sites and corpora. Demographics reported include binned age-groups, administrative sex, and patient-reported race.
Large Language Model Symptom Identification from Clinical Text: A Multi-Center Study
Andrew J McMurry PhD1,2, Dylan Phelan MS1, Brian E Dixon PhD, MPA3,4, Alon Geva MD, MPH1,5, Daniel Gottlieb MPA1,6, James R Jones MPhil1, Michael Terry BS1, David Taylor BS4, Hannah Grace Callaway MS4, Sneha Manoharan MS4, Timothy Miller PhD1,2, Karen L Olson PhD1,2, Kenneth D Mandl MD MPH1,2*
1 Computational Health Informatics Program, Boston Children's Hospital, Boston, MA, USA
2 Department of Pediatrics, Harvard Medical School, Boston, MA, USA
3 Department of Health Policy and Management, Fairbanks School of Public Health, Indiana University, Indianapolis, IN, USA
4 Center for Biomedical Informatics, Regenstrief Institute, Indianapolis, IN, USA
5 Department of Anaesthesia, Harvard Medical School, Boston, MA, USA
6 Department of Biomedical Informatics, Harvard Medical School, Boston, MA, USA
*Corresponding author email: Kenneth_Mandl@harvard.edu (KDM)
SHEET	DESCRIPTION
By Corpus	Demographics at the corpus level (Development, Test, and Validation). Demographics reported include age-groups (based on age at the time of the encounter associated with the clinical document of interest), patient-reported race, and administrative sex. Note that BCH is a pediatric hospital, contributing to a concentration of patients under 30 years old.
By Site	Demographics at the site level (Boston Childrens Hospital, Indiana Health Information Exchange). Demographics reported include age-groups (based on age at the time of the encounter associated with the clinical document of interest), patient-reported race, and administrative sex. Note that BCH is a pediatric hospital, contributing to a concentration of patients under 30 years old.

## Sheet: By Corpus
Characteristics		Development Corpus (BCH)	Test Corpus (BCH)	Validation Corpus (IHIE)
Age range (years)
	<=5	33	64	8
	2025-06-11	27	19	2
	2025-12-18	39	55	10
	19-29	4	64	59
	30-39	0	0	67
	40-49	0	0	48
	50-59	0	0	47
	60-69	0	0	40
	70-79	0	0	17
	80-89	0	0	8
	>=90	0	0	2
	Total	103	202	308
Race
	Asian	3	3	4
	Black or African American	22	29	85
	Other	22	60	104
	White	43	60	96
	Unknown	13	50	0
	American Indian or Alaska Native	0	0	1
	Black or African American; Other	0	0	6
	Native Hawaiian or Pacific Islander	0	0	9
	White; Other	0	0	3
	Total	103	202	308
Administrative Sex
	Female	58	88	203
	Male	45	114	105
	Total	103	202	308

## Sheet: By Site
Characteristics		BCH	IHIE
Age range (years)
	<=5	97	8
	2025-06-11	46	2
	2025-12-18	94	10
	19-29	68	59
	30-39	0	67
	40-49	0	48
	50-59	0	47
	60-69	0	40
	70-79	0	17
	80-89	0	8
	>=90	0	2
	Total	305	308
Race
	Asian	6	4
	Black or African American	51	85
	Other	82	104
	White	103	96
	Unknown	63	0
	American Indian or Alaska Native	0	1
	Black or African American; Other	0	6
	Native Hawaiian or Pacific Islander	0	9
	White; Other	0	3
	Total	305	308
Administrative Sex
	Female	146	203
	Male	159	105
	Total	305	308
