# Supplementary material for: Large Language Model Symptom Identification From Clinical Text: Multicenter Study
Source: J Med Internet Res. 2025 Jul 31;27:e72984. doi: 10.2196/72984 (PMC12313083; doi:10.2196/72984)
Supplement: Multimedia Appendix 5 [file jmir-v27-e72984-s005.xlsx]

## Sheet: Legend
Multimedia Appendix 5. Frequency of suspected symptoms at the time of corpus construction. To ensure decent distribution of symptoms across our sites' corpora, corpora were sampled based on CTAKEs-flagged symptom mentions. This aimed to guarantee that, even for rare symptoms, a bare minimum of suspected cases were included.
Large Language Model Symptom Identification from Clinical Text: A Multi-Center Study
Andrew J McMurry PhD1,2, Dylan Phelan MS1, Brian E Dixon PhD, MPA3,4, Alon Geva MD, MPH1,5, Daniel Gottlieb MPA1,6, James R Jones MPhil1, Michael Terry BS1, David Taylor BS4, Hannah Grace Callaway MS4, Sneha Manoharan MS4, Timothy Miller PhD1,2, Karen L Olson PhD1,2, Kenneth D Mandl MD MPH1,2*
1 Computational Health Informatics Program, Boston Children's Hospital, Boston, MA, USA
2 Department of Pediatrics, Harvard Medical School, Boston, MA, USA
3 Department of Health Policy and Management, Fairbanks School of Public Health, Indiana University, Indianapolis, IN, USA
4 Center for Biomedical Informatics, Regenstrief Institute, Indianapolis, IN, USA
5 Department of Anaesthesia, Harvard Medical School, Boston, MA, USA
6 Department of Biomedical Informatics, Harvard Medical School, Boston, MA, USA
*Corresponding author email: Kenneth_Mandl@harvard.edu (KDM)
SHEET
By Corpus	Sampled cTAKES-identified symptom frequency at the corpus level (Development, Test, and Validation).
By Site	Sampled cTAKES-identified symptom frequency at the site level (Boston Childrens Hospital and Indiana Health Information Exchange).

## Sheet: By Corpus
Symptom	Develmont Corpus (BCH)	Test Corpus (BCH)	Validation Corpus (IHIE)
Congestion or runny nose	26	37	58
Cough	44	55	159
Diarrhea	26	35	77
Dyspnea	32	25	150
Fatigue	23	25	66
Fever or chills	60	78	149
Headache	32	41	98
Loss of taste or smell	11	10	35
Muscle or body aches	20	12	96
Nausea or vomiting	45	67	172
Sore throat	26	21	66
No symptoms	1	36	0
Total	346	442	1126

## Sheet: By Site
Symptom	BCH	IHIE
Congestion or runny nose	63	58
Cough	99	159
Diarrhea	61	77
Dyspnea	57	150
Fatigue	48	66
Fever or chills	138	149
Headache	73	98
Loss of taste or smell	21	35
Muscle or body aches	32	96
Nausea or vomiting	112	172
Sore throat	47	66
No Symptoms	37	0
Total	751	1126
