# Supplementary material for: Large Language Model Symptom Identification From Clinical Text: Multicenter Study
Source: J Med Internet Res. 2025 Jul 31;27:e72984. doi: 10.2196/72984 (PMC12313083; doi:10.2196/72984)
Supplement: Multimedia Appendix 6 [file jmir-v27-e72984-s006.xlsx]

## Sheet: Legend
Multimedia Appendix 6. LLM symptom identification performance using the Development corpus. F1-scores are provided for all 80 combinations of models and strategies. Detailed performance results are provided for each LLM using their best performing LLM strategy.
Large Language Model Symptom Identification from Clinical Text: A Multi-Center Study
Andrew J McMurry PhD1,2, Dylan Phelan MS1, Brian E Dixon PhD, MPA3,4, Alon Geva MD, MPH1,5, Daniel Gottlieb MPA1,6, James R Jones MPhil1, Michael Terry BS1, David Taylor BS4, Hannah Grace Callaway MS4, Sneha Manoharan MS4, Timothy Miller PhD1,2, Karen L Olson PhD1,2, Kenneth D Mandl MD MPH1,2*
1 Computational Health Informatics Program, Boston Children's Hospital, Boston, MA, USA
2 Department of Pediatrics, Harvard Medical School, Boston, MA, USA
3 Department of Health Policy and Management, Fairbanks School of Public Health, Indiana University, Indianapolis, IN, USA
4 Center for Biomedical Informatics, Regenstrief Institute, Indianapolis, IN, USA	4 Center for Biomedical Informatics, Regenstrief Institute, Indianapolis, IN, USA
5 Department of Anaesthesia, Harvard Medical School, Boston, MA, USA
6 Department of Biomedical Informatics, Harvard Medical School, Boston, MA, USA
*Corresponding author email: Kenneth_Mandl@harvard.edu (KDM)
SHEET	DESCRIPTION
Development, All Strategies	F1-scores measured for each large language model (LLM) across 20 strategies and the Development corpus from BCH. Strategies include all combinations of 5 prompts and 4 output parsers. The best performing strategy for each model in bolded. In the event of ties, pipelines with fewer steps are favored. From least to most complex: JSON, Basic, JSON with LLM Validation, and Basic with LLM Simplificati…
Development, Best Strategy	For each LLM, we measure symptom identification accuracy using the best strategy identified and the Development corpus from BCH. Metrics include F1-score, sensitivity, specificity, positive predictive value, negative predictive value, as well as raw counts of true positives, false negatives, true negatives, and false positives across all symptoms individually and aggregated.

## Sheet: Development, All Strategies
Llama 2	Instruction	Basic	Basic with LLM Simplification	JSON	JSON with LLM Validation
	Identity	0.639	0.721	0.845	0.845
	Rules	0.646	0.724	0.84	0.84
	Include	0.605	0.65	0.814	0.814
	Exclude	0.665	0.691	0.826	0.826
	Verbose	0.557	0.61	0.809	0.809
Mixtral	Instruction	Basic	Basic with LLM Simplification	JSON	JSON with LLM Validation
	Identity	0.513	0.544	0.772	0.804
	Rules	0.541	0.573	0.854	0.844
	Include	0.493	0.581	0.778	0.798
	Exclude	0.512	0.561	0.858	0.848
	Verbose	0.513	0.54	0.701	0.719
GPT-3.5	Instruction	Basic	Basic with LLM Simplification	JSON	JSON with LLM Validation
	Identity	0.719	0.769	0.904	0.884
	Rules	0.772	0.783	0.898	0.903
	Include	0.771	0.785	0.866	0.865
	Exclude	0.79	0.795	0.903	0.901
	Verbose	0.78	0.772	0.877	0.861
GPT-4	Instruction	Basic	Basic with LLM Simplification	JSON	JSON with LLM Validation
	Identity	0.755	0.791	0.887	0.89
	Rules	0.794	0.814	0.901	0.901
	Include	0.826	0.828	0.908	0.908
	Exclude	0.798	0.814	0.889	0.896
	Verbose	0.812	0.819	0.901	0.908

## Sheet: Development, Best Strategies
Llama 2, Identity Prompt, JSON Pipeline											Performance summary
Label	F1	Sensitivity	Specificity	PPV	NPV	TP	FN	TN	FP		Llama 2	Symptom	F1	PPV	Sensitivity
All Symptoms	0.84	0.836	0.951	0.845	0.948	229	45	817	42			All Symptoms	0.84	0.845	0.836
Congestion or runny nose	0.8	0.69	0.986	0.952	0.89	20	9	73	1			Congestion or runny nose	0.8	0.952	0.69
Cough	0.904	0.917	0.94	0.892	0.955	33	3	63	4			Cough	0.904	0.892	0.917
Diarrhea	0.895	1	0.953	0.81	1	17	0	82	4			Diarrhea	0.895	0.81	1
Dyspnea	0.75	0.667	0.961	0.857	0.89	18	9	73	3			Dyspnea	0.75	0.857	0.667
Fatigue	0.762	0.923	0.831	0.649	0.97	24	2	64	13			Fatigue	0.762	0.649	0.923
Fever or chills	0.894	0.927	0.903	0.864	0.949	38	3	56	6			Fever or chills	0.894	0.864	0.927
Headache	0.958	0.92	1	1	0.975	23	2	78	0			Headache	0.958	1	0.92
Loss of taste or smell	0.8	0.857	0.979	0.75	0.989	6	1	94	2			Loss of taste or smell	0.8	0.75	0.857
Muscle or body aches	0.56	0.5	0.955	0.636	0.924	7	7	85	4			Muscle or body aches	0.56	0.636	0.5
Nausea or vomiting	0.867	0.788	0.986	0.963	0.908	26	7	69	1			Nausea or vomiting	0.867	0.963	0.788
Sore throat	0.85	0.895	0.952	0.81	0.976	17	2	80	4			Sore throat	0.85	0.81	0.895
Mixtral, Exclude Prompt, JSON Pipeline
Label	F1	Sensitivity	Specificity	PPV	NPV	TP	FN	TN	FP		Mixtral	Symptom	F1	PPV	Sensitivity
All Symptoms	0.846	0.905	0.925	0.795	0.968	248	26	795	64			All Symptoms	0.846	0.795	0.905
Congestion or runny nose	0.893	0.862	0.973	0.926	0.947	25	4	72	2			Congestion or runny nose	0.893	0.926	0.862
Cough	0.904	0.917	0.94	0.892	0.955	33	3	63	4			Cough	0.904	0.892	0.917
Diarrhea	0.821	0.941	0.93	0.727	0.988	16	1	80	6			Diarrhea	0.821	0.727	0.941
Dyspnea	0.792	0.704	0.974	0.905	0.902	19	8	74	2			Dyspnea	0.792	0.905	0.704
Fatigue	0.765	1	0.792	0.619	1	26	0	61	16			Fatigue	0.765	0.619	1
Fever or chills	0.907	0.951	0.903	0.867	0.966	39	2	56	6			Fever or chills	0.907	0.867	0.951
Headache	0.939	0.92	0.987	0.958	0.975	23	2	77	1			Headache	0.939	0.958	0.92
Loss of taste or smell	0.8	0.857	0.979	0.75	0.989	6	1	94	2			Loss of taste or smell	0.8	0.75	0.857
Muscle or body aches	0.605	0.929	0.82	0.448	0.986	13	1	73	16			Muscle or body aches	0.605	0.448	0.929
Nausea or vomiting	0.937	0.909	0.986	0.968	0.958	30	3	69	1			Nausea or vomiting	0.937	0.968	0.909
Sore throat	0.8	0.947	0.905	0.692	0.987	18	1	76	8			Sore throat	0.8	0.692	0.947
GPT-3.5, Identity Prompt, JSON Pipeline
Label	F1	Sensitivity	Specificity	PPV	NPV	TP	FN	TN	FP		GPT-3.5	Symptom	F1	PPV	Sensitivity
All Symptoms	0.896	0.916	0.959	0.878	0.973	251	23	824	35			All Symptoms	0.896	0.878	0.916
Congestion or runny nose	0.893	0.862	0.973	0.926	0.947	25	4	72	2			Congestion or runny nose	0.893	0.926	0.862
Cough	0.947	1	0.94	0.9	1	36	0	63	4			Cough	0.947	0.9	1
Diarrhea	0.889	0.941	0.965	0.842	0.988	16	1	83	3			Diarrhea	0.889	0.842	0.941
Dyspnea	0.863	0.815	0.974	0.917	0.937	22	5	74	2			Dyspnea	0.863	0.917	0.815
Fatigue	0.828	0.923	0.896	0.75	0.972	24	2	69	8			Fatigue	0.828	0.75	0.923
Fever or chills	0.93	0.976	0.919	0.889	0.983	40	1	57	5			Fever or chills	0.93	0.889	0.976
Headache	0.98	1	0.987	0.962	1	25	0	77	1			Headache	0.98	0.962	1
Loss of taste or smell	0.875	1	0.979	0.778	1	7	0	94	2			Loss of taste or smell	0.875	0.778	1
Muscle or body aches	0.583	0.5	0.966	0.7	0.925	7	7	86	3			Muscle or body aches	0.583	0.7	0.5
Nausea or vomiting	0.923	0.909	0.971	0.938	0.958	30	3	68	2			Nausea or vomiting	0.923	0.938	0.909
Sore throat	0.927	1	0.964	0.864	1	19	0	81	3			Sore throat	0.927	0.864	1
GPT4, Include Prompt, JSON Pipeline
Label	F1	Sensitivity	Specificity	PPV	NPV	TP	FN	TN	FP		GPT-4	Symptom	F1	PPV	Sensitivity
All Symptoms	0.908	0.916	0.967	0.9	0.973	251	23	831	30			All Symptoms	0.908	0.9	0.916
Congestion or runny nose	0.912	0.897	0.973	0.929	0.96	26	3	72	2			Congestion or runny nose	0.912	0.929	0.897
Cough	0.933	0.972	0.94	0.897	0.984	35	1	63	5			Cough	0.933	0.897	0.972
Diarrhea	0.909	0.882	0.988	0.938	0.977	15	2	85	1			Diarrhea	0.909	0.938	0.882
Dyspnea	0.885	0.852	0.974	0.92	0.949	23	4	74	1			Dyspnea	0.885	0.92	0.852
Fatigue	0.877	0.962	0.922	0.806	0.986	25	1	71	7			Fatigue	0.877	0.806	0.962
Fever or chills	0.941	0.976	0.935	0.909	0.983	40	1	58	4			Fever or chills	0.941	0.909	0.976
Headache	0.958	0.92	1	1	0.975	23	2	78	0			Headache	0.958	1	0.92
Loss of taste or smell	0.875	1	0.979	0.778	1	7	0	94	2			Loss of taste or smell	0.875	0.778	1
Muscle or body aches	0.609	0.5	0.978	0.778	0.926	7	7	87	2			Muscle or body aches	0.609	0.778	0.5
Nausea or vomiting	0.939	0.939	0.971	0.939	0.971	31	2	68	3			Nausea or vomiting	0.939	0.939	0.939
Sore throat	0.927	1	0.964	0.864	1	19	0	81	3			Sore throat	0.927	0.864	1
