# Supplementary material for: Large Language Model Symptom Identification From Clinical Text: Multicenter Study
Source: J Med Internet Res. 2025 Jul 31;27:e72984. doi: 10.2196/72984 (PMC12313083; doi:10.2196/72984)
Supplement: Multimedia Appendix 7 [file jmir-v27-e72984-s007.xlsx]

## Sheet: Legend
Multimedia Appendix 7. LLM symptom identification performance using the Test corpus and optimal LLM strategies. Metrics include F1-score, sensitivity, specificity, positive predictive value, negative predictive value, as well as raw counts of true positives, false negatives, true negatives, and false positives across all symptoms individually and aggregated. McNemar significance tests compare ICD…
Large Language Model Symptom Identification from Clinical Text: A Multi-Center Study
Andrew J McMurry PhD1,2, Dylan Phelan MS1, Brian E Dixon PhD, MPA3,4, Alon Geva MD, MPH1,5, Daniel Gottlieb MPA1,6, James R Jones MPhil1, Michael Terry BS1, David Taylor BS4, Hannah Grace Callaway MS4, Sneha Manoharan MS4, Timothy Miller PhD1,2, Karen L Olson PhD1,2, Kenneth D Mandl MD MPH1,2*
1 Computational Health Informatics Program, Boston Children's Hospital, Boston, MA, USA
2 Department of Pediatrics, Harvard Medical School, Boston, MA, USA
3 Department of Health Policy and Management, Fairbanks School of Public Health, Indiana University, Indianapolis, IN, USA
4 Center for Biomedical Informatics, Regenstrief Institute, Indianapolis, IN, USA
5 Department of Anaesthesia, Harvard Medical School, Boston, MA, USA
6 Department of Biomedical Informatics, Harvard Medical School, Boston, MA, USA
*Corresponding author email: Kenneth_Mandl@harvard.edu (KDM)
SHEET	DESCRIPTION
Acuracy, Best Strategy	For each LLM, we measure symptom identification accuracy using the best strategy identified and the Test corpus from BCH. Metrics include F1-score, sensitivity, specificity, positive predictive value, negative predictive value, as well as raw counts of true positives, false negatives, true negatives, and false positives across all symptoms individually and aggregated.
McNemar	McNemar test statistics and corresponding p-values for our Test corpus, across all models examined. Significance tests compare ICD-10 based symptom identification against LLM-based symptom identification. Results are significant when looking at all symptoms in aggregate (using a Bonferroni corrected significance level of ɑ=4.20x10^-3). At the individual symptom level, sample sizes are often too s…

## Sheet: Accuracy, Best Strategy
Performance Summary, By Method
GPT-4
Symptom	F1	PPV	Sensitivity
All Symptoms	0.914135	0.875949	0.955801
Congestion or runny nose	0.93617	0.916667	0.956522
Cough	0.979592	0.979592	0.979592
Diarrhea	0.77551	0.655172	0.95
Dyspnea	0.851064	0.909091	0.8
Fatigue	0.825397	0.702703	1
Fever or chills	0.951049	0.918919	0.985507
Headache	0.955224	0.914286	1
Loss of taste or smell	0.857143	0.75	1
Muscle or body aches	0.709677	0.611111	0.846154
Nausea or vomiting	0.944444	0.962264	0.927273
Sore throat	1	1	1
GPT-3.5
Symptom	F1	PPV	Sensitivity
All Symptoms	0.900133	0.868895	0.933702
Congestion or runny nose	0.923077	0.933333	0.913043
Cough	0.979592	0.979592	0.979592
Diarrhea	0.791667	0.678571	0.95
Dyspnea	0.826087	0.904762	0.76
Fatigue	0.738462	0.615385	0.923077
Fever or chills	0.964029	0.957143	0.971014
Headache	0.901408	0.820513	1
Loss of taste or smell	0.857143	0.75	1
Muscle or body aches	0.827586	0.75	0.923077
Nausea or vomiting	0.925926	0.943396	0.909091
Sore throat	0.914286	0.941176	0.888889
Llama 2
Symptom	F1	PPV	Sensitivity
All Symptoms	0.817089	0.790698	0.845304
Congestion or runny nose	0.753247	0.935484	0.630435
Cough	0.949495	0.94	0.959184
Diarrhea	0.844444	0.76	0.95
Dyspnea	0.697674	0.833333	0.6
Fatigue	0.613333	0.469388	0.884615
Fever or chills	0.917293	0.953125	0.884058
Headache	0.861538	0.848485	0.875
Loss of taste or smell	0.842105	0.8	0.888889
Muscle or body aches	0.6	0.444444	0.923077
Nausea or vomiting	0.884615	0.938776	0.836364
Sore throat	0.734694	0.580645	1
Mixtral
Symptom	F1	PPV	Sensitivity
All Symptoms	0.83522	0.766744	0.917127
Congestion or runny nose	0.946237	0.93617	0.956522
Cough	0.989691	1	0.979592
Diarrhea	0.826087	0.730769	0.95
Dyspnea	0.818182	0.947368	0.72
Fatigue	0.534884	0.383333	0.884615
Fever or chills	0.921986	0.902778	0.942029
Headache	0.861538	0.848485	0.875
Loss of taste or smell	0.941176	1	0.888889
Muscle or body aches	0.431373	0.289474	0.846154
Nausea or vomiting	0.934579	0.289474	0.846154
Sore throat	0.75	0.6	1
ICD-10
Symptom	F1	PPV	Sensitivity
All Symptoms	0.451	0.906	0.3
Congestion or runny nose	0.042	1	0.021
Cough	0.541	0.952	0.377
Diarrhea	0.474	0.692	0.36
Dyspnea	0.4	0.889	0.258
Fatigue	0.057	0.333	0.031
Fever or chills	0.7	0.977	0.545
Headache	0.566	1	0.395
Loss of taste or smell	0.167	1	0.091
Muscle or body aches	0.211	1	0.118
Nausea or vomiting	0.535	0.885	0.383
Sore throat	0.207	0.75	0.12
GPT-4, Include Prompt, JSON Pipeline
Reviewer 1 (Andrew McMurry)											GPT-4, sum of two reviewers
Label	F1	Sensitivity	Specificity	PPV	NPV	TP	FN	TN	FP		Label	F1	Sensitivity	Specificity	PPV	NPV	TP	FN	TN	FP
All Symptoms	0.913	0.944	0.975	0.885	0.988	184	11	936	24		All Symptoms	0.914135	0.955801	0.973811	0.875949	0.991295	346	16	1822	49
Congestion or runny nose	0.945	0.963	0.974	0.929	0.987	26	1	76	2		Congestion or runny nose	0.93617	0.956522	0.974522	0.916667	0.987097	44	2	153	4
Cough	0.983	1	0.987	0.967	1	29	0	75	1		Cough	0.979592	0.979592	0.993506	0.979592	0.993506	48	1	153	1
Diarrhea	0.632	0.857	0.939	0.5	0.989	6	1	92	6		Diarrhea	0.77551	0.95	0.945355	0.655172	0.994253	19	1	173	10
Dyspnea	0.828	0.75	0.989	0.923	0.957	12	4	88	1		Dyspnea	0.851064	0.8	0.988764	0.909091	0.972376	20	5	176	2
Fatigue	0.811	1	0.922	0.682	1	15	0	83	7		Fatigue	0.825397	1	0.937853	0.702703	1	26	0	166	11
Fever or chills	0.965	0.976	0.968	0.953	0.984	41	1	61	2		Fever or chills	0.951049	0.985507	0.955224	0.918919	0.992248	68	1	128	6
Headache	0.966	1	0.989	0.933	1	14	0	90	1		Headache	0.955224	1	0.982456	0.914286	1	32	0	168	3
Loss of taste or smell	0.857	1	0.99	0.75	1	3	0	101	1		Loss of taste or smell	0.857143	1	0.984536	0.75	1	9	0	191	3
Muscle or body aches	0.769	0.714	0.99	0.833	0.98	5	2	97	1		Muscle or body aches	0.709677	0.846154	0.963158	0.611111	0.989189	11	2	183	7
Nausea or vomiting	0.926	0.926	0.974	0.926	0.974	25	2	76	2		Nausea or vomiting	0.944444	0.927273	0.986486	0.962264	0.973333	51	4	146	2
Sore throat	1	1	1	1	1	8	0	97	0		Sore throat	1	1	1	1	1	18	0	185	0
Reviewer 2 (Amy Zipursky)
Label	F1	Sensitivity	Specificity	PPV	NPV	TP	FN	TN	FP
All Symptoms	0.915	0.97	0.973	0.866	0.994	162	5	886	25
Congestion or runny nose	0.923	0.947	0.975	0.9	0.987	18	1	77	2
Cough	0.974	0.95	1	1	0.987	19	1	78	0
Diarrhea	0.867	1	0.953	0.765	1	13	0	81	4
Dyspnea	0.889	0.889	0.989	0.889	0.989	8	1	88	1
Fatigue	0.846	1	0.954	0.733	1	11	0	83	4
Fever or chills	0.931	1	0.944	0.871	1	27	0	67	4
Headache	0.947	1	0.975	0.9	1	18	0	78	2
Loss of taste or smell	0.857	1	0.978	0.75	1	6	0	90	2
Muscle or body aches	0.667	1	0.935	0.5	1	6	0	86	6
Nausea or vomiting	0.963	0.929	1	1	0.972	26	2	70	0
Sore throat	1	1	1	1	1	10	0	88	0
GPT-3.5, Identity Prompt, JSON Pipeline
Reviewer 1 (Andrew McMurry)											GPT-3.5, sum of two reviewers
Label	F1	Sensitivity	Specificity	PPV	NPV	TP	FN	TN	FP		Label	F1	Sensitivity	Specificity	PPV	NPV	TP	FN	TN	FP
All Symptoms	0.897	0.913	0.975	0.881	0.982	178	17	936	24		All Symptoms	0.900133	0.933702	0.972742	0.868895	0.986985	338	24	1820	51
Congestion or runny nose	0.906	0.889	0.974	0.923	0.962	24	3	76	2		Congestion or runny nose	0.923077	0.913043	0.980892	0.933333	0.974684	42	4	154	3
Cough	0.983	1	0.987	0.967	1	29	0	75	1		Cough	0.979592	0.979592	0.993506	0.979592	0.993506	48	1	153	1
Diarrhea	0.632	0.857	0.939	0.5	0.989	6	1	92	6		Diarrhea	0.791667	0.95	0.95082	0.678571	0.994286	19	1	174	9
Dyspnea	0.828	0.75	0.989	0.923	0.957	12	4	88	1		Dyspnea	0.826087	0.76	0.988764	0.904762	0.967033	19	6	176	2
Fatigue	0.743	0.867	0.922	0.65	0.976	13	2	83	7		Fatigue	0.738462	0.923077	0.915254	0.615385	0.987805	24	2	162	15
Fever or chills	0.988	0.976	1	1	0.984	41	1	63	0		Fever or chills	0.964029	0.971014	0.977612	0.957143	0.984962	67	2	131	3
Headache	0.903	1	0.967	0.824	1	14	0	88	3		Headache	0.901408	1	0.959064	0.820513	1	32	0	164	7
Loss of taste or smell	0.857	1	0.99	0.75	1	3	0	101	1		Loss of taste or smell	0.857143	1	0.984536	0.75	1	9	0	191	3
Muscle or body aches	0.857	0.857	0.99	0.857	0.99	6	1	97	1		Muscle or body aches	0.827586	0.923077	0.978947	0.75	0.994652	12	1	186	4
Nausea or vomiting	0.902	0.852	0.987	0.958	0.951	23	4	77	1		Nausea or vomiting	0.925926	0.909091	0.97973	0.943396	0.966667	50	5	145	3
Sore throat	0.875	0.875	0.99	0.875	0.99	7	1	96	1		Sore throat	0.914286	0.888889	0.994595	0.941176	0.989247	16	2	184	1
Reviewer 2 (Amy Zipursky)
Label	F1	Sensitivity	Specificity	PPV	NPV	TP	FN	TN	FP
All Symptoms	0.904	0.958	0.97	0.856	0.992	160	7	884	27
Congestion or runny nose	0.947	0.947	0.987	0.947	0.987	18	1	78	1
Cough	0.974	0.95	1	1	0.987	19	1	78	0
Diarrhea	0.897	1	0.965	0.812	1	13	0	82	3
Dyspnea	0.824	0.778	0.989	0.875	0.978	7	2	88	1
Fatigue	0.733	1	0.908	0.579	1	11	0	79	8
Fever or chills	0.929	0.963	0.958	0.897	0.986	26	1	68	3
Headache	0.9	1	0.95	0.818	1	18	0	76	4
Loss of taste or smell	0.857	1	0.978	0.75	1	6	0	90	2
Muscle or body aches	0.8	1	0.967	0.667	1	6	0	89	3
Nausea or vomiting	0.947	0.964	0.971	0.931	0.986	27	1	68	2
Sore throat	0.947	0.9	1	1	0.989	9	1	88	0
Llama 2, Identity Prompt, JSON Pipeline
Reviewer 1 (Andrew McMurry)											Llama 2, sum of two reviewers
Label	F1	Sensitivity	Specificity	PPV	NPV	TP	FN	TN	FP		Label	F1	Sensitivity	Specificity	PPV	NPV	TP	FN	TN	FP
All Symptoms	0.828	0.841	0.961	0.816	0.968	164	31	923	37		All Symptoms	0.817089	0.845304	0.956708	0.790698	0.969664	306	56	1790	81
Congestion or runny nose	0.727	0.593	0.987	0.941	0.875	16	11	77	1		Congestion or runny nose	0.753247	0.630435	0.987261	0.935484	0.901163	29	17	155	2
Cough	0.966	0.966	0.987	0.966	0.987	28	1	75	1		Cough	0.949495	0.959184	0.980519	0.94	0.986928	47	2	151	3
Diarrhea	0.778	1	0.959	0.636	1	7	0	94	4		Diarrhea	0.844444	0.95	0.967213	0.76	0.994382	19	1	177	6
Dyspnea	0.692	0.562	0.989	0.9	0.926	9	7	88	1		Dyspnea	0.697674	0.6	0.983146	0.833333	0.945946	15	10	175	3
Fatigue	0.65	0.867	0.867	0.52	0.975	13	2	78	12		Fatigue	0.613333	0.884615	0.853107	0.469388	0.980519	23	3	151	26
Fever or chills	0.938	0.905	0.984	0.974	0.939	38	4	62	1		Fever or chills	0.917293	0.884058	0.977612	0.953125	0.942446	61	8	131	3
Headache	0.897	0.929	0.978	0.867	0.989	13	1	89	2		Headache	0.861538	0.875	0.97076	0.848485	0.976471	28	4	166	5
Loss of taste or smell	1	1	1	1	1	3	0	102	0		Loss of taste or smell	0.842105	0.888889	0.989691	0.8	0.994819	8	1	192	2
Muscle or body aches	0.667	0.857	0.949	0.545	0.989	6	1	93	5		Muscle or body aches	0.6	0.923077	0.921053	0.444444	0.994318	12	1	175	15
Nausea or vomiting	0.885	0.852	0.974	0.92	0.95	23	4	76	2		Nausea or vomiting	0.884615	0.836364	0.97973	0.938776	0.941558	46	9	145	3
Sore throat	0.667	1	0.918	0.5	1	8	0	89	8		Sore throat	0.734694	1	0.92973	0.580645	1	18	0	172	13
Reviewer 2 (Amy Zipursky)
Label	F1	Sensitivity	Specificity	PPV	NPV	TP	FN	TN	FP
All Symptoms	0.805	0.85	0.952	0.763	0.972	142	25	867	44
Congestion or runny nose	0.788	0.684	0.987	0.929	0.929	13	6	78	1
Cough	0.927	0.95	0.974	0.905	0.987	19	1	76	2
Diarrhea	0.889	0.923	0.976	0.857	0.988	12	1	83	2
Dyspnea	0.706	0.667	0.978	0.75	0.967	6	3	87	2
Fatigue	0.571	0.909	0.839	0.417	0.986	10	1	73	14
Fever or chills	0.885	0.852	0.972	0.92	0.945	23	4	69	2
Headache	0.833	0.833	0.963	0.833	0.963	15	3	77	3
Loss of taste or smell	0.769	0.833	0.978	0.714	0.989	5	1	90	2
Muscle or body aches	0.545	1	0.891	0.375	1	6	0	82	10
Nausea or vomiting	0.885	0.821	0.986	0.958	0.932	23	5	69	1
Sore throat	0.8	1	0.943	0.667	1	10	0	83	5
Mixtral, Exclude Prompt, JSON Pipeline
Reviewer 1 (Andrew McMurry)											Mixtral, sum of two reviewers
Label	F1	Sensitivity	Specificity	PPV	NPV	TP	FN	TN	FP		Label	F1	Sensitivity	Specificity	PPV	NPV	TP	FN	TN	FP
All Symptoms	0.831	0.918	0.941	0.758	0.983	179	16	903	57		All Symptoms	0.83522	0.917127	0.946018	0.766744	0.983333	332	30	1770	101
Congestion or runny nose	0.926	0.926	0.974	0.926	0.974	25	2	76	2		Congestion or runny nose	0.946237	0.956522	0.980892	0.93617	0.987179	44	2	154	3
Cough	1	1	1	1	1	29	0	76	0		Cough	0.989691	0.979592	1	1	0.993548	48	1	154	0
Diarrhea	0.632	0.857	0.939	0.5	0.989	6	1	92	6		Diarrhea	0.826087	0.95	0.961749	0.730769	0.99435	19	1	176	7
Dyspnea	0.72	0.562	1	1	0.927	9	7	89	0		Dyspnea	0.818182	0.72	0.994382	0.947368	0.961957	18	7	177	1
Fatigue	0.588	1	0.767	0.417	1	15	0	69	21		Fatigue	0.534884	0.884615	0.79096	0.383333	0.979021	23	3	140	37
Fever or chills	0.964	0.952	0.984	0.976	0.969	40	2	62	1		Fever or chills	0.921986	0.942029	0.947761	0.902778	0.969466	65	4	127	7
Headache	0.889	0.857	0.989	0.923	0.978	12	2	90	1		Headache	0.861538	0.875	0.97076	0.848485	0.976471	28	4	166	5
Loss of taste or smell	1	1	1	1	1	3	0	102	0		Loss of taste or smell	0.941176	0.888889	1	1	0.994872	8	1	194	0
Muscle or body aches	0.414	0.857	0.837	0.273	0.988	6	1	82	16		Muscle or body aches	0.431373	0.846154	0.857895	0.289474	0.987879	11	2	163	27
Nausea or vomiting	0.945	0.963	0.974	0.929	0.987	26	1	76	2		Nausea or vomiting	0.934579	0.909091	0.986486	0.961538	0.966887	50	5	146	2
Sore throat	0.667	1	0.918	0.5	1	8	0	89	8		Sore throat	0.75	1	0.935135	0.6	1	18	0	173	12
Reviewer 2 (Amy Zipursky)
Label	F1	Sensitivity	Specificity	PPV	NPV	TP	FN	TN	FP
All Symptoms	0.841	0.916	0.952	0.777	0.984	153	14	867	44
Congestion or runny nose	0.974	1	0.987	0.95	1	19	0	78	1
Cough	0.974	0.95	1	1	0.987	19	1	78	0
Diarrhea	0.963	1	0.988	0.929	1	13	0	84	1
Dyspnea	0.947	1	0.989	0.9	1	9	0	88	1
Fatigue	0.457	0.727	0.816	0.333	0.959	8	3	71	16
Fever or chills	0.862	0.926	0.915	0.806	0.97	25	2	65	6
Headache	0.842	0.889	0.95	0.8	0.974	16	2	76	4
Loss of taste or smell	0.909	0.833	1	1	0.989	5	1	92	0
Muscle or body aches	0.455	0.833	0.88	0.312	0.988	5	1	81	11
Nausea or vomiting	0.923	0.857	1	1	0.946	24	4	70	0
Sore throat	0.833	1	0.955	0.714	1	10	0	84	4

## Sheet: McNemar
Test Corpus: ICD vs GPT-4
Label	McNemar Test Statistic	P-value	ICD and GPT-4 Correct	ICD Correct; GPT-4 Incorrect	GPT-4 Correct; ICD Incorrect	ICD and GPT-4 incorrect
*	124.004	8.41e-29	1925	47	235	15
Congestion or runny nose	30.723	2.98e-08	153	4	43	2
Cough	24.3	8.24e-07	171	1	29	1
Diarrhea	N/A; uses Binomial approximation	0.405	178	9	13	2
Dyspnea	N/A; uses Binomial approximation	0.007	180	4	16	2
Fatigue	5.921	0.015	164	11	27	0
Fever or chills	13.781	0.000205	169	5	27	1
Headache	N/A; uses Binomial approximation	0.001	182	3	17	0
Loss of taste or smell	N/A; uses Binomial approximation	0.146	191	3	8	0
Muscle or body aches	N/A; uses Binomial approximation	0.454	185	6	9	2
Nausea or vomiting	25.29	4.93e-07	166	1	30	5
Sore throat	N/A; uses Binomial approximation	1.53e-05	186	0	16	0
Test Corpus: ICD vs GPT-3.5
Label	McNemar Test Statistic	P-value	ICD and GPT-3.5 Correct	ICD Correct; GPT-3.5 Incorrect	GPT-3.5 Correct; ICD Incorrect	ICD and GPT-3.5 incorrect
*	110.162	9.03e-26	1921	51	227	23
Congestion or runny nose	31.114	2.43e-08	154	3	41	4
Cough	24.3	8.24e-07	171	1	29	1
Diarrhea	N/A; uses Binomial approximation	0.286	179	8	13	2
Dyspnea	N/A; uses Binomial approximation	0.019	180	4	14	4
Fatigue	2.025	0.155	160	15	25	2
Fever or chills	18.893	1.38e-05	172	2	26	2
Headache	N/A; uses Binomial approximation	0.043	178	7	17	0
Loss of taste or smell	N/A; uses Binomial approximation	0.146	191	3	8	0
Muscle or body aches	N/A; uses Binomial approximation	0.118	187	4	10	1
Nausea or vomiting	20.485	6.01e-06	164	3	30	5
Sore throat	N/A; uses Binomial approximation	0.001	185	1	14	2
Test Corpus: ICD vs Llama2
Label	McNemar Test Statistic	P-value	ICD and Llama2 Correct	ICD Correct; Llama2 Incorrect	Llama2 Correct; ICD Incorrect	ICD and Llama2 incorrect
*	48.312	3.63e-12	1895	77	192	58
Congestion or runny nose	20.833	5.01e-06	155	2	28	17
Cough	18.581	1.63e-05	169	3	28	2
Diarrhea	N/A; uses Binomial approximation	0.064	182	5	13	2
Dyspnea	N/A; uses Binomial approximation	0.18	180	4	9	9
Fatigue	0	1	151	24	23	4
Fever or chills	N/A; uses Binomial approximation	6.6e-05	172	2	20	8
Headache	N/A; uses Binomial approximation	0.078	179	6	14	3
Loss of taste or smell	N/A; uses Binomial approximation	0.109	192	2	7	1
Muscle or body aches	0.64	0.424	176	15	10	1
Nausea or vomiting	17.926	2.3e-05	165	2	25	10
Sore throat	0.148	0.7	174	12	15	1
Test Corpus: ICD vs Mixtral
Label	McNemar Test Statistic	P-value	ICD and Mixtral Correct	ICD Correct; Mixtral Incorrect	Mixtral Correct; ICD Incorrect	ICD and Mixtral incorrect
*	45.753	1.34e-11	1873	99	221	29
Congestion or runny nose	33.065	8.91e-09	154	3	43	2
Cough	27.034	2e-07	172	0	29	1
Diarrhea	N/A; uses Binomial approximation	0.115	181	6	13	2
Dyspnea	N/A; uses Binomial approximation	0.013	181	3	13	5
Fatigue	2.017	0.156	139	36	24	3
Fever or chills	9.633	0.002	168	6	24	4
Headache	N/A; uses Binomial approximation	0.093	178	7	15	2
Loss of taste or smell	N/A; uses Binomial approximation	0.008	194	0	7	1
Muscle or body aches	7.314	0.007	165	26	9	2
Nausea or vomiting	24.3	8.24e-07	166	1	29	6
Sore throat	0.346	0.556	175	11	15	1
