# Supplementary material for: Large Language Model Symptom Identification From Clinical Text: Multicenter Study
Source: J Med Internet Res. 2025 Jul 31;27:e72984. doi: 10.2196/72984 (PMC12313083; doi:10.2196/72984)
Supplement: Multimedia Appendix 8 [file jmir-v27-e72984-s008.xlsx]

## Sheet: Legend
Multimedia Appendix 8. LLM symptom identification performance using the Validation corpus. Sheets provided show detailed results across GPT-4 and ICD-10 (including performance metrics and raw counts) as well as tables comparing performance between Validation and Test corpora. McNemar significance tests compare ICD-10 based symptom identification against LLM-based symptom identification.
Large Language Model Symptom Identification from Clinical Text: A Multi-Center Study
Andrew J McMurry PhD1,2, Dylan Phelan MS1, Brian E Dixon PhD, MPA3,4, Alon Geva MD, MPH1,5, Daniel Gottlieb MPA1,6, James R Jones MPhil1, Michael Terry BS1, David Taylor BS4, Hannah Grace Callaway MS4, Sneha Manoharan MS4, Timothy Miller PhD1,2, Karen L Olson PhD1,2, Kenneth D Mandl MD MPH1,2*
1 Computational Health Informatics Program, Boston Children's Hospital, Boston, MA, USA
2 Department of Pediatrics, Harvard Medical School, Boston, MA, USA
3 Department of Health Policy and Management, Fairbanks School of Public Health, Indiana University, Indianapolis, IN, USA
4 Center for Biomedical Informatics, Regenstrief Institute, Indianapolis, IN, USA
5 Department of Anaesthesia, Harvard Medical School, Boston, MA, USA
6 Department of Biomedical Informatics, Harvard Medical School, Boston, MA, USA
*Corresponding author email: Kenneth_Mandl@harvard.edu (KDM)
SHEET	DESCRIPTION
Validation, GPT-4 vs ICD-10	For GPT-4 and ICD-10, measure symptom identification accuracy using the Validation corpus from IHIE. Metrics include F1-score, sensitivity, specificity, positive predictive value, negative predictive value, as well as raw counts of true positives, false negatives, true negatives, and false positives across all symptoms individually and aggregated.
Validation, McNemar	McNemar test statistics and corresponding p-values for our Validation corpus. Significance tests compare ICD-10 based symptom identification against GPT-4-based symptom identification. Using a Bonferroni corrected significance level of ɑ=4.20x10^-3, tests across all symptoms individually and in aggregate demonstrate statistically significant differences in ICD-10 and GPT-4 symptom identification.
Validation and Test Compared	For GPT-4 and ICD-10, measure symptom identification accuracy using the Test corpus from BCH and the Validation corpus from IHIE. Metrics include F1-score, sensitivity, specificity, positive predictive value, negative predictive value, as well as raw counts of true positives, false negatives, true negatives, and false positives across all symptoms individually and aggregated.

## Sheet: Validation, GPT-4 vs ICD
GPT-4, Include Prompt, JSON Pipeline																						Performance summary
Reviewer 1 (Hannah Grace)											GPT-4, sum of two reviewers											GPT-4	Symptom	F1	PPV	Sensitivity
Symptom	F1	Sensitivity	Specificity	PPV	NPV	TP	FN	TN	FP		Symptom	F1	Sensitivity	Specificity	PPV	NPV	TP	FN	TN	FP			All Symptoms	0.940433	0.912434	0.970205
All Symptoms	0.939	0.973	0.964	0.907	0.99	507	14	1396	52		All Symptoms	0.940433	0.970205	0.965084	0.912434	0.988555	1042	32	2764	100			Congestion or runny nose	0.960452	0.923913	1
Congestion or runny nose	0.958	1	0.979	0.919	1	34	0	142	3		Congestion or runny nose	0.960452	1	0.974359	0.923913	1	85	0	266	7			Cough	0.988506	0.977273	1
Cough	0.988	1	0.98	0.976	1	80	0	97	2		Cough	0.988506	1	0.978495	0.977273	1	172	0	182	4			Diarrhea	0.96063	0.938462	0.983871
Diarrhea	0.954	1	0.98	0.912	1	31	0	145	3		Diarrhea	0.96063	0.983871	0.986486	0.938462	0.996587	61	1	292	4			Dyspnea	0.960573	0.957143	0.964029
Dyspnea	0.965	0.958	0.981	0.972	0.972	69	3	105	2		Dyspnea	0.960573	0.964029	0.972603	0.957143	0.977064	134	5	213	6			Fatigue	0.872093	0.78125	0.986842
Fatigue	0.857	1	0.916	0.75	1	36	0	131	12		Fatigue	0.872093	0.986842	0.925532	0.78125	0.996183	75	1	261	21			Fever or chills	0.941606	0.969925	0.914894
Fever or chills	0.957	0.93	0.991	0.985	0.955	66	5	107	1		Fever or chills	0.941606	0.914894	0.981567	0.969925	0.946667	129	12	213	4			Headache	0.904762	0.844444	0.974359
Headache	0.886	0.972	0.944	0.814	0.993	35	1	135	8		Headache	0.904762	0.974359	0.95	0.844444	0.992537	76	2	266	14			Loss of taste or smell	0.941176	0.888889	1
Loss of taste or smell	0.958	1	0.987	0.92	1	23	0	154	2		Loss of taste or smell	0.941176	1	0.984277	0.888889	1	40	0	313	5			Muscle or body aches	0.887805	0.8125	0.978495
Muscle or body aches	0.896	0.977	0.933	0.827	0.992	43	1	126	9		Muscle or body aches	0.887805	0.978495	0.920755	0.8125	0.99187	91	2	244	21			Nausea or vomiting	0.937759	0.94958	0.92623
Nausea or vomiting	0.934	0.934	0.966	0.934	0.966	57	4	114	4		Nausea or vomiting	0.937759	0.92623	0.974576	0.94958	0.962343	113	9	230	6			Sore throat	0.942857	0.891892	1
Sore throat	0.917	1	0.959	0.846	1	33	0	140	6		Sore throat	0.942857	1	0.972603	0.891892	1	66	0	284	8		ICD-10	Symptom	F1	PPV	Sensitivity
																							All Symptoms	0.268951	0.219678	0.34672
Reviewer 2 (Sneha Manoharan)																							Congestion or runny nose	0.15	0.103448	0.272727
Symptom	F1	Sensitivity	Specificity	PPV	NPV	TP	FN	TN	FP														Cough	0.509589	0.47449	0.550296
All Symptoms	0.942	0.967	0.966	0.918	0.987	535	18	1368	48														Diarrhea	0.213836	0.253731	0.184783
Congestion or runny nose	0.962	1	0.969	0.927	1	51	0	124	4														Dyspnea	0	0	0
Cough	0.989	1	0.977	0.979	1	92	0	85	2														Fatigue	0.26943	0.317073	0.234234
Diarrhea	0.968	0.968	0.993	0.968	0.993	30	1	147	1														Fever or chills	0.279279	0.209459	0.418919
Dyspnea	0.956	0.97	0.964	0.942	0.982	65	2	108	4														Headache	0.275591	0.380435	0.216049
Fatigue	0.886	0.975	0.935	0.812	0.992	39	1	130	9														Loss of taste or smell	0.0930233	0.0487805	1
Fever or chills	0.926	0.9	0.972	0.955	0.938	63	7	106	3														Muscle or body aches	0	0	0
Headache	0.921	0.976	0.956	0.872	0.992	41	1	131	6														Nausea or vomiting	0.368421	0.302158	0.47191
Loss of taste or smell	0.919	1	0.981	0.85	1	17	0	159	3														Sore throat	0.0930233	0.056338	0.266667
Muscle or body aches	0.881	0.98	0.908	0.8	0.992	48	1	118	12
Nausea or vomiting	0.941	0.918	0.983	0.966	0.959	56	5	116	2
Sore throat	0.971	1	0.986	0.943	1	33	0	144	2
ICD-10
Reviewer 1 (Hannah Grace)											ICD-10, sum of two reviewers
Symptom	F1	Sensitivity	Specificity	PPV	NPV	TP	FN	TN	FP		Symptom	F1	Sensitivity	Specificity	PPV	NPV	TP	FN	TN	FP
All Symptoms	0.306	0.341	0.776	0.278	0.824	87	168	784	226		All Symptoms	0.268951	0.34672	0.754797	0.219678	0.853012	259	488	2832	920
Congestion or runny nose	0.222	0.333	0.858	0.167	0.938	3	6	91	15		Congestion or runny nose	0.15	0.272727	0.792553	0.103448	0.925466	9	24	298	78
Cough	0.545	0.517	0.614	0.577	0.556	30	28	35	22		Cough	0.509589	0.550296	0.570833	0.47449	0.643192	93	76	137	103
Diarrhea	0.259	0.194	0.861	0.389	0.701	7	29	68	11		Diarrhea	0.213836	0.184783	0.842271	0.253731	0.780702	17	75	267	50
Dyspnea	0	0	0	0	0	0	0	72	43		Dyspnea	0	0	0.625917	0	1	0	0	256	153
Fatigue	0.339	0.263	0.857	0.476	0.702	10	28	66	11		Fatigue	0.26943	0.234234	0.812081	0.317073	0.740061	26	85	242	56
Fever or chills	0.29	0.391	0.674	0.231	0.816	9	14	62	30		Fever or chills	0.279279	0.418919	0.650746	0.209459	0.835249	31	43	218	117
Headache	0.268	0.193	0.759	0.44	0.489	11	46	44	14		Headache	0.275591	0.216049	0.769231	0.380435	0.599369	35	127	190	57
Loss of taste or smell	0.154	1	0.904	0.083	1	1	0	103	11		Loss of taste or smell	0.0930233	1	0.904177	0.0487805	1	2	0	368	39
Muscle or body aches	0	0	0	0	0	0	0	88	27		Muscle or body aches	0	0	0.748166	0	1	0	0	306	103
Nausea or vomiting	0.441	0.517	0.721	0.385	0.816	15	14	62	24		Nausea or vomiting	0.368421	0.47191	0.696875	0.302158	0.825926	42	47	223	97
Sore throat	0.087	0.25	0.838	0.053	0.969	1	3	93	18		Sore throat	0.0930233	0.266667	0.829949	0.056338	0.967456	4	11	327	67
Reviewer 2 (Sneha Manoharan)
Symptom	F1	Sensitivity	Specificity	PPV	NPV	TP	FN	TN	FP
All Symptoms	0.253	0.35	0.747	0.199	0.865	172	320	2048	694
Congestion or runny nose	0.129	0.25	0.767	0.087	0.92	6	18	207	63
Cough	0.494	0.568	0.557	0.438	0.68	63	48	102	81
Diarrhea	0.19	0.179	0.836	0.204	0.812	10	46	199	39
Dyspnea	0	0	0.626	0	1	0	0	184	110
Fatigue	0.239	0.219	0.796	0.262	0.755	16	57	176	45
Fever or chills	0.275	0.431	0.642	0.202	0.843	22	29	156	87
Headache	0.279	0.229	0.772	0.358	0.643	24	81	146	43
Loss of taste or smell	0.067	1	0.904	0.034	1	1	0	265	28
Muscle or body aches	0	0	0.741	0	1	0	0	218	76
Nausea or vomiting	0.338	0.45	0.688	0.27	0.83	27	33	161	73
Sore throat	0.095	0.273	0.827	0.058	0.967	3	8	234	49

## Sheet: Validation, McNemar
Validation Corpus: ICD vs GPT-4
Label	McNemar Test Statistic	P-value	ICD and GPT-4 Correct	ICD Correct; GPT-4 Incorrect	GPT-4 Correct; ICD Incorrect	ICD and GPT-4 incorrect
*	818.206	5.94e-180	2247	78	1032	31
Congestion or runny nose	72.9	1.36e-17	218	4	86	0
Cough	123.574	1.04e-28	167	4	137	0
Diarrhea	77.287	1.48e-18	220	2	85	1
Dyspnea	98.017	4.15e-23	185	5	114	4
Fatigue	59.388	1.29e-14	190	16	100	2
Fever or chills	101.341	7.74e-24	175	6	120	7
Headache	85.983	1.81e-20	181	9	112	6
Loss of taste or smell	21.025	4.53e-06	268	5	35	0
Muscle or body aches	37.895	7.47e-10	211	17	78	2
Nausea or vomiting	92.462	6.86e-22	193	3	103	9
Sore throat	42.261	7.99e-11	239	7	62	0

## Sheet: Validation and Test Compared
Performance Summary
Test Corpus, GPT-4
Symptom	F1	PPV	Sensitivity
All Symptoms	0.914	0.876	0.956
Congestion or runny nose	0.936	0.917	0.957
Cough	0.98	0.98	0.98
Diarrhea	0.776	0.655	0.95
Dyspnea	0.851	0.909	0.8
Fatigue	0.825	0.703	1
Fever or chills	0.951	0.919	0.986
Headache	0.955	0.914	1
Loss of taste or smell	0.857	0.75	1
Muscle or body aches	0.71	0.611	0.846
Nausea or vomiting	0.944	0.962	0.927
Sore throat	1	1	1
Test Corpus, ICD-10
Symptom	F1	PPV	Sensitivity
All Symptoms	0.451	0.906	0.3
Congestion or runny nose	0.042	1	0.021
Cough	0.541	0.952	0.377
Diarrhea	0.474	0.692	0.36
Dyspnea	0.4	0.889	0.258
Fatigue	0.057	0.333	0.031
Fever or chills	0.7	0.977	0.545
Headache	0.566	1	0.395
Loss of taste or smell	0.167	1	0.091
Muscle or body aches	0.211	1	0.118
Nausea or vomiting	0.211	1	0.383
Sore throat	0.535	0.885	0.12
Validation Corpus, GPT-4
Symptom	F1	PPV	Sensitivity
All Symptoms	0.94	0.912	0.97
Congestion or runny nose	0.96	0.924	1
Cough	0.989	0.977	1
Diarrhea	0.961	0.938	0.984
Dyspnea	0.961	0.957	0.964
Fatigue	0.872	0.781	0.987
Fever or chills	0.942	0.97	0.915
Headache	0.905	0.844	0.974
Loss of taste or smell	0.941	0.889	1
Muscle or body aches	0.888	0.813	0.978
Nausea or vomiting	0.938	0.95	0.926
Sore throat	0.943	0.892	1
Validation Corpus, ICD-10
Symptom	F1	PPV	Sensitivity
All Symptoms	0.269	0.22	0.347
Congestion or runny nose	0.15	0.103	0.273
Cough	0.51	0.474	0.55
Diarrhea	0.214	0.254	0.185
Dyspnea	0	0	0
Fatigue	0.269	0.317	0.234
Fever or chills	0.279	0.209	0.419
Headache	0.276	0.38	0.216
Loss of taste or smell	0.093	0.049	1
Muscle or body aches	0	0	0
Nausea or vomiting	0.368	0.302	0.472
Sore throat	0.093	0.056	0.267
Test Corpus
GPT-4
Symptom	F1	Sensitivity	Specificity	PPV	NPV	TP	FN	TN	FP
All Symptoms	0.914	0.956	0.974	0.876	0.991	346	16	1822	49
Congestion or runny nose	0.936	0.957	0.975	0.917	0.987	44	2	153	4
Cough	0.98	0.98	0.994	0.98	0.994	48	1	153	1
Diarrhea	0.776	0.95	0.945	0.655	0.994	19	1	173	10
Dyspnea	0.851	0.8	0.989	0.909	0.972	20	5	176	2
Fatigue	0.825	1	0.938	0.703	1	26	0	166	11
Fever or chills	0.951	0.986	0.955	0.919	0.992	68	1	128	6
Headache	0.955	1	0.982	0.914	1	32	0	168	3
Loss of taste or smell	0.857	1	0.985	0.75	1	9	0	191	3
Muscle or body aches	0.71	0.846	0.963	0.611	0.989	11	2	183	7
Nausea or vomiting	0.944	0.927	0.986	0.962	0.973	51	4	146	2
Sore throat	1	1	1	1	1	18	0	185	0
ICD-10
Symptom	F1	Sensitivity	Specificity	PPV	NPV	TP	FN	TN	FP
All Symptoms	0.451	0.3	0.994	0.906	0.875	125	291	2035	13
Congestion or runny nose	0.042	0.021	1	1	0.794	1	46	177	0
Cough	0.541	0.377	0.994	0.952	0.837	20	33	170	1
Diarrhea	0.474	0.36	0.98	0.692	0.924	9	16	195	4
Dyspnea	0.4	0.258	0.995	0.889	0.893	8	23	192	1
Fatigue	0.057	0.031	0.99	0.333	0.86	1	31	190	2
Fever or chills	0.7	0.545	0.993	0.977	0.807	42	35	146	1
Headache	0.566	0.395	1	1	0.89	15	23	186	0
Loss of taste or smell	0.167	0.091	1	1	0.955	1	10	213	0
Muscle or body aches	0.211	0.118	1	1	0.932	2	15	207	0
Nausea or vomiting	0.535	0.383	0.982	0.885	0.813	23	37	161	3
Sore throat	0.207	0.12	0.995	0.75	0.9	3	22	198	1
Validation Corpus
GPT-4
Symptom	F1	Sensitivity	Specificity	PPV	NPV	TP	FN	TN	FP
All Symptoms	0.94	0.97	0.965	0.912	0.989	1042	32	2764	100
Congestion or runny nose	0.96	1	0.974	0.924	1	85	0	266	7
Cough	0.989	1	0.978	0.977	1	172	0	182	4
Diarrhea	0.961	0.984	0.986	0.938	0.997	61	1	292	4
Dyspnea	0.961	0.964	0.973	0.957	0.977	134	5	213	6
Fatigue	0.872	0.987	0.926	0.781	0.996	75	1	261	21
Fever or chills	0.942	0.915	0.982	0.97	0.947	129	12	213	4
Headache	0.905	0.974	0.95	0.844	0.993	76	2	266	14
Loss of taste or smell	0.941	1	0.984	0.889	1	40	0	313	5
Muscle or body aches	0.888	0.978	0.921	0.813	0.992	91	2	244	21
Nausea or vomiting	0.938	0.926	0.975	0.95	0.962	113	9	230	6
Sore throat	0.943	1	0.973	0.892	1	66	0	284	8
ICD-10
Symptom	F1	Sensitivity	Specificity	PPV	NPV	TP	FN	TN	FP
All Symptoms	0.269	0.347	0.755	0.22	0.853	259	488	2832	920
Congestion or runny nose	0.15	0.273	0.793	0.103	0.925	9	24	298	78
Cough	0.51	0.55	0.571	0.474	0.643	93	76	137	103
Diarrhea	0.214	0.185	0.842	0.254	0.781	17	75	267	50
Dyspnea	0	0	0.626	0	1	0	0	256	153
Fatigue	0.269	0.234	0.812	0.317	0.74	26	85	242	56
Fever or chills	0.279	0.419	0.651	0.209	0.835	31	43	218	117
Headache	0.276	0.216	0.769	0.38	0.599	35	127	190	57
Loss of taste or smell	0.093	1	0.904	0.049	1	2	0	368	39
Muscle or body aches	0	0	0.748	0	1	0	0	306	103
Nausea or vomiting	0.368	0.472	0.697	0.302	0.826	42	47	223	97
Sore throat	0.093	0.267	0.83	0.056	0.967	4	11	327	67
